# Supplementary material for: The Synergistic Effect of Chemical Carcinogens Enhances Epstein-Barr Virus Reactivation and Tumor Progression of Nasopharyngeal Carcinoma Cells
Source: PLoS One. 2012 Sep 14;7(9):e44810. doi: 10.1371/journal.pone.0044810 (PMC3443098; doi:10.1371/journal.pone.0044810)
Supplement: Table S1 — List of genes that were altered after recurrent EBV reactivation. To determine which gene expression levels were altered during recurrent EBV reactivation, the expression profile of the NA-P1/mock and the NA-P10/TS-MG cells were analyzed by expression microarray. Under the criteria of p<0.01, >1.5-|fold change|, there were 618 probe sets expressed differentially, including 169 overexpressed and 449 underexpressed. (XLS) [file pone.0044810.s002.xls]

## Sheet: P10tsmP1m+-1.5p.01
Gene Symbol	Gene Title	Chromosomal Location	UniGene ID	p-value	Fold-Change
NEFL	neurofilament, light polypeptide	chr8p21	Hs.521461	0.000564915	3.31031
ZCCHC7	Zinc finger, CCHC domain containing 7	chr9p13.2	Hs.654700	0.00360826	3.21485
KIAA0485	hypothetical LOC57235	---	Hs.604754	0.00510176	2.77929
POLQ	polymerase (DNA directed), theta	chr3q13.33	Hs.241517	0.000550146	2.63017
WDR52	WD repeat domain 52	chr3q13.2	Hs.584936	0.0054095	2.62401
C10orf18	chromosome 10 open reading frame 18	chr10p15.1	Hs.699500	0.000673402	2.34779
SERPINB2	serpin peptidase inhibitor, clade B (ovalbumin), member 2	chr18q21.3	Hs.594481	0.00962326	2.23713
ODC1	ornithine decarboxylase 1	chr2p25	Hs.467701	0.00552146	2.15003
KRT6A	keratin 6A	chr12q12-q13	Hs.700779	0.00690656	2.1005
ZBTB24	zinc finger and BTB domain containing 24	chr6q21	Hs.409876	0.00541504	2.08251
NCOA5	nuclear receptor coactivator 5	chr20q12-q13.12	Hs.654991	0.00633732	2.07921
CCND2	cyclin D2	chr12p13	Hs.376071	0.00228406	2.02432
ZNRF3	zinc and ring finger 3	chr22q12.1	Hs.655242	0.00197413	2.01546
SRM	spermidine synthase	chr1p36-p22	Hs.76244	0.000601002	2.00098
RRS1	RRS1 ribosome biogenesis regulator homolog (S. cerevisiae)	chr8q13.1	Hs.71827	0.00276621	1.95754
RNF34	ring finger protein 34	chr12q24.31	Hs.292804	0.00808175	1.95167
DLEU2	deleted in lymphocytic leukemia 2 (non-protein coding)	chr13q14.3	Hs.547964	0.00420729	1.92442
URB2	URB2 ribosome biogenesis 2 homolog (S. cerevisiae)	chr1q42.13	Hs.533628	0.00678631	1.90148
GJA1	gap junction protein, alpha 1, 43kDa	chr6q21-q23.2	Hs.74471	0.00974745	1.89573
TAF15	TAF15 RNA polymerase II, TATA box binding protein (TBP)-associated factor, 68kDa	chr17q11.1-q11.2	Hs.402752	0.00517681	1.88463
C1orf43	chromosome 1 open reading frame 43	chr1q21.2	Hs.287471	0.00743661	1.86566
TAF15	TAF15 RNA polymerase II, TATA box binding protein (TBP)-associated factor, 68kDa	chr17q11.1-q11.2	Hs.402752	0.00361068	1.85889
CHML	choroideremia-like (Rab escort protein 2)	chr1q42-qter	Hs.654545	0.00402795	1.85223
RRP12	ribosomal RNA processing 12 homolog (S. cerevisiae)	chr10q24.1	Hs.434251	0.00511712	1.851
EBNA1BP2	EBNA1 binding protein 2	chr1p35-p33	Hs.346868	0.00230118	1.83633
RRP9	ribosomal RNA processing 9, small subunit (SSU) processome component, homolog (y	chr3p21.2	Hs.153768	0.000430475	1.82116
SURF2	surfeit 2	chr9q34.2	Hs.159448	0.00793853	1.81758
SKA3	spindle and kinetochore associated complex subunit 3	chr13q12.11	Hs.88523	0.00185488	1.80701
BAG1	BCL2-associated athanogene	chr9p12	Hs.377484	0.00336837	1.80012
DPP7	Dipeptidyl-peptidase 7	chr9q34.3	Hs.37916	0.00354471	1.78344
HSPA1A /// HSPA1B	heat shock 70kDa protein 1A /// heat shock 70kDa protein 1B	chr6p21.3	Hs.274402	0.00960074	1.777
LCMT2	leucine carboxyl methyltransferase 2	chr15q15.3	Hs.200596	0.00576924	1.77112
MRPL1	mitochondrial ribosomal protein L1	chr4q21.1	Hs.532019	0.00299027	1.76419
NOP16	NOP16 nucleolar protein homolog (yeast)	chr5q35.2	Hs.696283	0.00937664	1.76038
CHD9	Chromodomain helicase DNA binding protein 9	chr16q12.2	Hs.59159	0.00533832	1.7548
IPO4	importin 4	chr14q12	Hs.411865	0.00229298	1.74564
EIF2C2	Eukaryotic translation initiation factor 2C, 2	chr8q24	Hs.449415	0.00776699	1.74408
DDX18	DEAD (Asp-Glu-Ala-Asp) box polypeptide 18	chr2q14.1	Hs.363492	0.00254772	1.73666
SLC7A6	solute carrier family 7 (cationic amino acid transporter, y+ system), member 6	chr16q22.1	Hs.653193	0.00525682	1.73421
PUS1	pseudouridylate synthase 1	chr12q24.33	Hs.592004	0.00921432	1.72723
CYB5D1	cytochrome b5 domain containing 1	chr17p13.1	Hs.27475	0.00378956	1.7267
ZC3H8	zinc finger CCCH-type containing 8	chr2q13	Hs.418416	0.0080141	1.7231
ATAD3B /// LOC732419	ATPase family, AAA domain containing 3B /// similar to AAA-ATPase TOB3	chr1p36.33	Hs.23413	0.00117697	1.72042
DLEU2 /// DLEU2L	deleted in lymphocytic leukemia 2 (non-protein coding) /// deleted in lymphocyti	chr13q14.3 /// chr1p31-p22	Hs.547964	0.00259708	1.71504
DPH2	DPH2 homolog (S. cerevisiae)	chr1p34	Hs.632398	0.00487272	1.70935
PFAS	phosphoribosylformylglycinamidine synthase	chr17p13.1	Hs.573976	0.00863548	1.70875
MYO10	myosin X	chr5p15.1-p14.3	Hs.481720	0.00616136	1.70139
SYNCRIP	synaptotagmin binding, cytoplasmic RNA interacting protein	chr6q14-q15	Hs.571177	0.00981583	1.69717
TIMM44	translocase of inner mitochondrial membrane 44 homolog (yeast)	chr19p13.3|19p13.3-p13.2	Hs.465784	0.00395567	1.69644
NAT10	N-acetyltransferase 10 (GCN5-related)	chr11p13	Hs.577281	0.00908171	1.69451
ZNF451	zinc finger protein 451	chr6p12.1-p11.2	Hs.485628	0.00630864	1.69439
RRP15	ribosomal RNA processing 15 homolog (S. cerevisiae)	chr1q41	Hs.660109	0.00893026	1.69104
FABP5	fatty acid binding protein 5 (psoriasis-associated)	chr8q21.13	Hs.408061	0.00108868	1.69024
ENY2	enhancer of yellow 2 homolog (Drosophila)	chr8q23.1	Hs.492555	0.000857226	1.68508
PIGM	phosphatidylinositol glycan anchor biosynthesis, class M	chr1q23.2	Hs.552810	0.00856464	1.68284
RPP30	ribonuclease P/MRP 30kDa subunit	chr10q23.31	Hs.139120	0.00372525	1.6782
DUS3L	dihydrouridine synthase 3-like (S. cerevisiae)	chr19p13.3	Hs.284297	0.00670296	1.67726
NOC4L	nucleolar complex associated 4 homolog (S. cerevisiae)	chr12q24.33	Hs.558536	0.00934127	1.67411
BANP	BTG3 associated nuclear protein	chr16q24.2-q24.3	Hs.461705	1.53605e-05	1.67258
WDR77	WD repeat domain 77	chr1p13.2	Hs.204773	0.00184291	1.6697
C9orf114	chromosome 9 open reading frame 114	chr9q34.11	Hs.224137	0.00576268	1.66047
PRELID1	PRELI domain containing 1	chr5q35.3	Hs.719148	0.00725288	1.65821
FAM13B	family with sequence similarity 13, member B	chr5q31	Hs.567453	0.00136736	1.65533
NOC2L	nucleolar complex associated 2 homolog (S. cerevisiae)	chr1p36.33	Hs.405987	0.00310489	1.65046
QSK	serine/threonine-protein kinase QSK	chr11q23.3	Hs.167451	0.00831627	1.64932
SESN3	sestrin 3	chr11q21	Hs.659934	0.00906564	1.6486
TTC4	tetratricopeptide repeat domain 4	chr1p32.3	Hs.412482	0.00910676	1.6482
SLC5A6	solute carrier family 5 (sodium-dependent vitamin transporter), member 6	chr2p23	Hs.435735	0.00897705	1.64419
IFRD2	interferon-related developmental regulator 2	chr3p21.3	Hs.719200	0.00583016	1.64384
DFFA	DNA fragmentation factor, 45kDa, alpha polypeptide	chr1p36.3-p36.2	Hs.484782	0.00262793	1.6396
LOC388796	hypothetical LOC388796	chr20q11.23	Hs.400876	0.00029399	1.63822
ITFG2	integrin alpha FG-GAP repeat containing 2	chr12p13.33	Hs.446098	0.0088878	1.63793
SBNO1	strawberry notch homolog 1 (Drosophila)	chr12q24.31	Hs.577403	0.00580031	1.63651
TRMT61A	tRNA methyltransferase 61 homolog A (S. cerevisiae)	chr14q32.32-q32.33	Hs.525610	0.00968938	1.63601
PPAN	peter pan homolog (Drosophila)	chr19p13	Hs.14468	0.00642515	1.62916
PRMT5	protein arginine methyltransferase 5	chr14q11.2-q21	Hs.367854	0.00724723	1.62873
CLN6	ceroid-lipofuscinosis, neuronal 6, late infantile, variant	chr15q23	Hs.584921	0.00667368	1.62429
DST	dystonin	chr6p12.1	Hs.631992	0.00825226	1.6221
TGFBI	transforming growth factor, beta-induced, 68kDa	chr5q31	Hs.369397	0.00142734	1.62014
CIRH1A	cirrhosis, autosomal recessive 1A (cirhin)	chr16q22.1	Hs.461113	0.0065589	1.6192
TFDP1	Transcription factor Dp-1	chr13q34	Hs.79353	0.00863625	1.61552
UROS	uroporphyrinogen III synthase	chr10q25.2-q26.3	Hs.501376	0.00523482	1.61344
PES1	pescadillo homolog 1, containing BRCT domain (zebrafish)	chr22q12.1	Hs.517543	0.00576997	1.61187
DST	dystonin	chr6p12.1	Hs.631992	0.000763898	1.60984
DNAJB6	DnaJ (Hsp40) homolog, subfamily B, member 6	chr7q36.3	Hs.719116	0.00403679	1.60616
VPS8	Vacuolar protein sorting 8 homolog (S. cerevisiae)	chr3q27.2	Hs.269263	0.00361349	1.60528
XPO4	exportin 4	chr13q11	Hs.507452	0.00425606	1.60387
PPHLN1	periphilin 1	chr12q12	Hs.444157	0.00829812	1.6037
ARMC8	armadillo repeat containing 8	chr3q22.3	Hs.719108	0.00633458	1.60293
TRMT1	TRM1 tRNA methyltransferase 1 homolog (S. cerevisiae)	chr19p13.2	Hs.515169	0.00279557	1.59726
CCDC85B	coiled-coil domain containing 85B	chr11q12.1	Hs.66713	0.000703286	1.59717
LOC388796	hypothetical LOC388796	chr20q11.23	Hs.400876	0.00170088	1.5961
ECE2	endothelin converting enzyme 2	chr3q27.1|.	Hs.146161	0.00137507	1.59552
HMGB1	high-mobility group box 1	chr13q12	Hs.593339	0.00782461	1.59063
PRKAA1	protein kinase, AMP-activated, alpha 1 catalytic subunit	chr5p12	Hs.43322	0.00082161	1.58976
ING3	inhibitor of growth family, member 3	chr7q31	Hs.489811	0.00358263	1.58923
AIM1	absent in melanoma 1	chr6q21	Hs.643590	0.00391691	1.57923
DHX36	DEAH (Asp-Glu-Ala-His) box polypeptide 36	---	Hs.446270	0.00733302	1.57841
JMJD4	jumonji domain containing 4	chr1q42.13	Hs.555974	0.00851944	1.57557
CDK6	cyclin-dependent kinase 6	chr7q21-q22	Hs.119882	0.00398606	1.57505
GRWD1	glutamate-rich WD repeat containing 1	chr19q13.33	Hs.400625	0.00413039	1.57485
BANP	BTG3 associated nuclear protein	chr16q24.2-q24.3	Hs.461705	0.00198395	1.57415
ABCF2	ATP-binding cassette, sub-family F (GCN20), member 2	chr7q36	Hs.654958	0.0077053	1.57395
ZNF473	zinc finger protein 473	chr19q13.33	Hs.440553	0.00616448	1.57301
PRPF19	PRP19/PSO4 pre-mRNA processing factor 19 homolog (S. cerevisiae)	chr11q12.2	Hs.502705	0.000634904	1.57243
WDR73	WD repeat domain 73	chr15q25.2	Hs.719288	0.00729114	1.5717
AEN	apoptosis enhancing nuclease	chr15q26.1	Hs.436102	0.00756165	1.56967
UMPS	uridine monophosphate synthetase	chr3q13	Hs.2057	0.00471664	1.56846
ANKRD57	ankyrin repeat domain 57	chr2q13	Hs.355455	0.00922592	1.56791
TOMM40	translocase of outer mitochondrial membrane 40 homolog (yeast)	chr19q13	Hs.655909	0.00637531	1.56699
FAM81A	family with sequence similarity 81, member A	chr15q22.2	Hs.659778	0.00224148	1.56687
FAM83D	family with sequence similarity 83, member D	chr20q11.22-q12	Hs.472716	0.000689246	1.56607
PRMT5	protein arginine methyltransferase 5	chr14q11.2-q21	Hs.367854	0.00751878	1.56381
ZMPSTE24	zinc metallopeptidase (STE24 homolog, S. cerevisiae)	chr1p34	Hs.591501	0.00267009	1.56311
TMEM158	transmembrane protein 158	chr3p21.3	Hs.716411	0.00177214	1.56258
RCL1	RNA terminal phosphate cyclase-like 1	chr9p24.1-p23	Hs.194121	0.00803065	1.56002
WDR74	WD repeat domain 74	chr11q12.3	Hs.655372	0.00181726	1.55991
FXN	frataxin	chr9q13-q21.1	Hs.29978	0.00724764	1.55877
LANCL2	LanC lantibiotic synthetase component C-like 2 (bacterial)	chr7q31.1-q31.33	Hs.595384	0.00103004	1.55832
POLR3H	polymerase (RNA) III (DNA directed) polypeptide H (22.9kD)	chr22q13.2	Hs.712617	0.00162237	1.55829
BTBD6	BTB (POZ) domain containing 6	chr14q32	Hs.7367	0.00900877	1.55732
DKC1	dyskeratosis congenita 1, dyskerin	chrXq28	Hs.4747	0.00767302	1.55628
DDX31	DEAD (Asp-Glu-Ala-Asp) box polypeptide 31	chr9q34.13	Hs.660767	0.00712472	1.55483
NUDC	nuclear distribution gene C homolog (A. nidulans)	chr1p35-p34	Hs.263812	0.00131621	1.5525
ATAD3B	ATPase family, AAA domain containing 3B	chr1p36.33	Hs.23413	0.00753459	1.55053
DDN	dendrin	chr12q13.12	Hs.591044	0.00558984	1.54536
UROD	uroporphyrinogen decarboxylase	chr1p34	Hs.78601	0.00813906	1.54395
UMPS	uridine monophosphate synthetase	chr3q13	Hs.2057	0.00114263	1.53859
BRMS1	breast cancer metastasis suppressor 1	chr11q13-q13.2	Hs.100426	0.00204911	1.5371
TMEM177	transmembrane protein 177	chr2q14.2	Hs.439991	0.00845523	1.53583
BCL11B	B-cell CLL/lymphoma 11B (zinc finger protein)	chr14q32.2	Hs.709690	0.00675715	1.5357
DDX39	DEAD (Asp-Glu-Ala-Asp) box polypeptide 39	chr19p13.12	Hs.311609	0.00638006	1.53534
FLJ39632	hypothetical LOC642477	chr14q11.2	Hs.536395	0.0038526	1.53461
YRDC	yrdC domain containing (E. coli)	chr1p34.3	Hs.301564	0.0050064	1.53421
KRT5	keratin 5	chr12q12-q13	Hs.433845	0.00692803	1.53276
TMEM138	transmembrane protein 138	chr11q12.2	Hs.406530	0.00367547	1.53266
ISG20L2	interferon stimulated exonuclease gene 20kDa-like 2	chr1q23.1	Hs.301904	0.00569774	1.53228
NIP7	nuclear import 7 homolog (S. cerevisiae)	chr16q22.1	Hs.719308	0.00826534	1.52912
ID2	inhibitor of DNA binding 2, dominant negative helix-loop-helix protein	chr2p25	Hs.180919	0.0068328	1.52874
SRRT	serrate RNA effector molecule homolog (Arabidopsis)	chr7q21	Hs.111801	0.00916552	1.52663
FAM58A	family with sequence similarity 58, member A	chrXq28	Hs.496943	0.00363813	1.52539
SEC11C	SEC11 homolog C (S. cerevisiae)	chr18q21.32	Hs.45107	0.00193964	1.52481
SLC29A1	solute carrier family 29 (nucleoside transporters), member 1	chr6p21.2-p21.1	Hs.25450	0.000635059	1.52231
EIF5	eukaryotic translation initiation factor 5	chr14q32.32	Hs.433702	0.00788944	1.52067
PIGW	phosphatidylinositol glycan anchor biosynthesis, class W	chr17q12	Hs.378885	0.00292295	1.52004
RBM19	RNA binding motif protein 19	chr12q24.13-q24.21	Hs.7482	0.00976014	1.51974
TIMM10	translocase of inner mitochondrial membrane 10 homolog (yeast)	chr11q12.1-q12.3	Hs.235750	0.00623706	1.51914
RPUSD4	RNA pseudouridylate synthase domain containing 4	chr11q24.2	Hs.150458	0.0008237	1.51767
PTGES2	prostaglandin E synthase 2	chr9q34.11	Hs.495219	0.00407623	1.51641
SYNCRIP	synaptotagmin binding, cytoplasmic RNA interacting protein	chr6q14-q15	Hs.571177	0.00941547	1.51625
CHAC2	ChaC, cation transport regulator homolog 2 (E. coli)	chr2p16	Hs.585944	0.00102441	1.51623
CSNK1E	casein kinase 1, epsilon	chr22q13.1	Hs.474833	0.00672936	1.51533
COX5A	cytochrome c oxidase subunit Va	chr15q24.1	Hs.401903	0.00991101	1.51485
DUSP2	dual specificity phosphatase 2	chr2q11	Hs.1183	0.00517558	1.51444
MEPCE	methylphosphate capping enzyme	chr7q22.1	Hs.178011	0.00974905	1.5138
RPL15	Ribosomal protein L15	chr3p24.2	Hs.381219	0.00477402	1.51334
TMEM5	transmembrane protein 5	chr12q14.2	Hs.216386	0.00629803	1.51194
DENR	density-regulated protein	chr12q24.31	Hs.22393	0.00865426	1.51155
ADSL	adenylosuccinate lyase	chr22q13.1|22q13.2	Hs.75527	0.00574136	1.51129
ZNF592	zinc finger protein 592	chr15q25.3	Hs.79347	0.00314364	1.51043
ZC3H14	zinc finger CCCH-type containing 14	chr14q31.3	Hs.325846	0.00420885	1.50881
BBX	bobby sox homolog (Drosophila)	chr3q13.1	Hs.124366	0.000394407	1.50761
NOL9	nucleolar protein 9	chr1p36.31	Hs.59425	0.00956098	1.50429
PUS7	pseudouridylate synthase 7 homolog (S. cerevisiae)	chr7q22.3	Hs.520619	0.000431818	1.50407
DUT	deoxyuridine triphosphatase	chr15q15-q21.1	Hs.527980	0.00980325	1.5037
NUDC	nuclear distribution gene C homolog (A. nidulans)	chr1p35-p34	Hs.263812	0.00175148	1.50243
SLC46A1	solute carrier family 46 (folate transporter), member 1	chr17q11.2	Hs.446689	0.00349008	1.50234
NOL6	nucleolar protein family 6 (RNA-associated)	chr9p13.3	Hs.493709	0.000512299	1.50106
ZNF593	zinc finger protein 593	chr1p36.11	Hs.477273	0.00243499	1.50034
EML2	echinoderm microtubule associated protein like 2	chr19q13.32	Hs.24178	0.00856699	-1.50014
MKNK2	MAP kinase interacting serine/threonine kinase 2	chr19p13.3	Hs.515032	0.00558933	-1.50023
PARD3B	par-3 partitioning defective 3 homolog B (C. elegans)	chr2q33.3	Hs.657382	0.0059692	-1.50105
PNPLA6	patatin-like phospholipase domain containing 6	chr19p13.3-p13.2	Hs.631863	0.00349262	-1.50317
LOXL2	lysyl oxidase-like 2	chr8p21.3-p21.2	Hs.626637	0.00647472	-1.50405
KIAA1704	KIAA1704	chr13q13-q14	Hs.507922	0.00344679	-1.50409
TSPAN13	tetraspanin 13	chr7p21.1	Hs.364544	0.00862899	-1.50482
DHCR7	7-dehydrocholesterol reductase	chr11q13.2-q13.5	Hs.503134	0.00770227	-1.50697
HLA-C	major histocompatibility complex, class I, C	chr6p21.3	Hs.654404	0.00674795	-1.50736
EGFL7	EGF-like-domain, multiple 7	chr9q34.3	Hs.91481	0.00908518	-1.50737
IGSF3	immunoglobulin superfamily, member 3	chr1p13	Hs.171057	0.00615755	-1.50773
NUCB1	nucleobindin 1	chr19q13.2-q13.4	Hs.631602	0.000390919	-1.50786
UGDH	UDP-glucose dehydrogenase	chr4p15.1	Hs.572518	0.000780581	-1.50856
STARD10	StAR-related lipid transfer (START) domain containing 10	chr11q13	Hs.188606	0.00640459	-1.50864
MOV10	Mov10, Moloney leukemia virus 10, homolog (mouse)	chr1p13.2	Hs.514941	0.00139142	-1.51097
ERBB2IP	erbb2 interacting protein	chr5q12.3	Hs.591774	0.00684938	-1.51139
TMEM219	transmembrane protein 219	chr16p11.2	Hs.460574	0.00397767	-1.51153
C10orf32	chromosome 10 open reading frame 32	chr10q24.32	---	0.00962845	-1.51167
ANXA4	annexin A4	chr2p13	Hs.422986	0.00622896	-1.51194
UCA1	urothelial cancer associated 1 (non-protein coding)	chr19p13.12	Hs.644234	0.00251345	-1.51392
ARID5B	AT rich interactive domain 5B (MRF1-like)	chr10q21.2	Hs.535297	0.00723699	-1.51487
PAM	peptidylglycine alpha-amidating monooxygenase	chr5q14-q21	Hs.369430	0.00433442	-1.51556
TAPBPL	TAP binding protein-like	chr12p13.31	Hs.504597	0.00121441	-1.51564
C11orf86	chromosome 11 open reading frame 86	chr11q13.2	Hs.232604	0.00556571	-1.51676
GDA	guanine deaminase	chr9q21.13	Hs.494163	0.00256762	-1.51682
FN1	fibronectin 1	chr2q34	Hs.203717	0.0016081	-1.51743
TM4SF1	transmembrane 4 L six family member 1	chr3q21-q25	Hs.715499	0.00335262	-1.51757
GDPD5	glycerophosphodiester phosphodiesterase domain containing 5	chr11q13.4-q13.5	Hs.503297	0.00678367	-1.51847
SNCG	synuclein, gamma (breast cancer-specific protein 1)	chr10q23.2-q23.3	Hs.349470	0.00281371	-1.51878
PNPLA8	patatin-like phospholipase domain containing 8	chr7q31	Hs.617340	0.00765773	-1.52222
LRP10	low density lipoprotein receptor-related protein 10	chr14q11.2	Hs.525232	0.00848798	-1.5224
ECH1	enoyl Coenzyme A hydratase 1, peroxisomal	chr19q13.1	Hs.196176	0.00670886	-1.52284
PDGFD	platelet derived growth factor D	chr11q22.3	Hs.352298	0.00501717	-1.52437
NAV1	neuron navigator 1	chr1q32.3	Hs.585374	0.00550519	-1.52506
NUCB1	nucleobindin 1	chr19q13.2-q13.4	Hs.631602	0.00546099	-1.52553
TP53I11	tumor protein p53 inducible protein 11	chr11p11.2	Hs.554791	0.00198602	-1.52554
KIAA0513	KIAA0513	chr16q24.1	Hs.301658	0.00923512	-1.52575
BAI2	brain-specific angiogenesis inhibitor 2	chr1p35	Hs.524138	0.00408992	-1.52706
FXYD5	FXYD domain containing ion transport regulator 5	chr19q12-q13.1	Hs.333418	0.00102921	-1.52999
ITGB8	integrin, beta 8	chr7p21.1	Hs.592171	0.00418543	-1.53069
NBR1	neighbor of BRCA1 gene 1	chr17q21.31	Hs.277721	0.00421035	-1.53121
SYTL2	synaptotagmin-like 2	chr11q14	Hs.369520	0.00126393	-1.53163
LOC645638	similar to WDNM1-like protein	chr17q23.1	Hs.463652	0.00345207	-1.53309
ALDH2	aldehyde dehydrogenase 2 family (mitochondrial)	chr12q24.2	Hs.632733	0.00653581	-1.53425
FLOT1	flotillin 1	chr6p21.3	Hs.179986	0.00932503	-1.53463
CXorf38	chromosome X open reading frame 38	chrXp11.4	Hs.495961	0.00910771	-1.53531
TNFSF9	tumor necrosis factor (ligand) superfamily, member 9	chr19p13.3	Hs.1524	0.000281407	-1.53582
ANXA6	annexin A6	chr5q32-q34	Hs.412117	0.00950325	-1.5378
HLA-C	major histocompatibility complex, class I, C	chr6p21.3	Hs.654404	0.0049057	-1.53814
ANXA4	annexin A4	chr2p13	Hs.422986	0.00376768	-1.53896
HSPA2	heat shock 70kDa protein 2	chr14q24.1	Hs.719230	0.00355415	-1.5404
INO80C	INO80 complex subunit C	chr18q12.2	Hs.464903	0.00487608	-1.5407
TFPI	tissue factor pathway inhibitor (lipoprotein-associated coagulation inhibitor)	chr2q32	Hs.516578	0.00584109	-1.54105
PRRT1	Proline-rich transmembrane protein 1	chr6p21.32	Hs.549204	0.00566224	-1.54219
RPL37	Ribosomal protein L37	chr5p13	Hs.80545	0.000264648	-1.54292
CLDN23	claudin 23	chr8p23.1	Hs.183617	0.00553303	-1.54363
LRP10	low density lipoprotein receptor-related protein 10	chr14q11.2	Hs.525232	0.00970764	-1.54393
PLCD3	phospholipase C, delta 3	chr17q21.31	Hs.380094	0.00725464	-1.54465
TRIM7	tripartite motif-containing 7	chr5q35.3	Hs.487412	0.00887052	-1.5453
RBM43	RNA binding motif protein 43	chr2q23.3	Hs.302442	0.00615265	-1.54661
CDKN1A	cyclin-dependent kinase inhibitor 1A (p21, Cip1)	chr6p21.2	Hs.370771	0.00136058	-1.54709
CLMN	calmin (calponin-like, transmembrane)	chr14q32.13	Hs.301478	0.00284937	-1.54722
RYR2	ryanodine receptor 2 (cardiac)	chr1q42.1-q43	Hs.109514	0.00741323	-1.54835
BHLHE41	basic helix-loop-helix family, member e41	chr12p11.23-p12.1	Hs.177841	0.00345455	-1.54973
MUTED	muted homolog (mouse)	chr6p25.1-p24.3	Hs.719272	0.00602147	-1.55144
ZNRF1	zinc and ring finger 1	chr16q23.1	Hs.427284	0.00519583	-1.55195
TPP1	tripeptidyl peptidase I	chr11p15	Hs.523454	0.00828407	-1.552
PIK3CD	phosphoinositide-3-kinase, catalytic, delta polypeptide	chr1p36.2	Hs.518451	0.00255463	-1.55235
MIF4GD	MIF4G domain containing	chr17q25.1	Hs.325631	7.22644e-05	-1.55243
FLJ42709	hypothetical LOC441094	chr5q15	Hs.457407	0.00573598	-1.55289
DIP2C	DIP2 disco-interacting protein 2 homolog C (Drosophila)	chr10p15.3	Hs.432397	0.00624582	-1.55328
STARD4	StAR-related lipid transfer (START) domain containing 4	chr5q22.1	Hs.93842	0.00936512	-1.55429
FAM85A	family with sequence similarity 85, member A	chr8p23.1	---	0.0080611	-1.55443
LOC100288911	hypothetical protein LOC100288911	chr2p22.3	---	0.00382606	-1.55493
PTP4A3	protein tyrosine phosphatase type IVA, member 3	chr8q24.3	Hs.43666	0.00204647	-1.55529
STRA6	stimulated by retinoic acid gene 6 homolog (mouse)	chr15q24.1	Hs.24553	0.00112245	-1.55681
ATP1B1	ATPase, Na+/K+ transporting, beta 1 polypeptide	chr1q24	Hs.291196	0.00233241	-1.55747
RHBDL1	rhomboid, veinlet-like 1 (Drosophila)	chr16p13.3	Hs.137572	0.00323111	-1.55897
WIPF2	WAS/WASL interacting protein family, member 2	chr17q21.1-q21.2	Hs.421622	0.000334468	-1.55898
KLF4	Kruppel-like factor 4 (gut)	chr9q31	Hs.376206	0.00895505	-1.55922
KIAA0746	KIAA0746 protein	chr4p15.2	Hs.479384	0.00658733	-1.56
SLC35D2	solute carrier family 35, member D2	chr9q22.32	Hs.494556	0.00602202	-1.56006
GFPT2	glutamine-fructose-6-phosphate transaminase 2	chr5q34-q35	Hs.696497	0.00949917	-1.56079
DPYSL2	dihydropyrimidinase-like 2	chr8p22-p21	Hs.173381	0.00651896	-1.5618
AFAP1	actin filament associated protein 1	chr4p16	Hs.529369	0.00333957	-1.56511
CARHSP1	calcium regulated heat stable protein 1, 24kDa	chr16p13.2	Hs.632184	0.00859144	-1.5654
GLRX	glutaredoxin (thioltransferase)	chr5q14	Hs.28988	0.00101767	-1.56575
TEX19	testis expressed 19	chr17q25.3	Hs.231897	0.00746603	-1.56874
ZFP36	zinc finger protein 36, C3H type, homolog (mouse)	chr19q13.1	Hs.534052	0.0072895	-1.56932
HSD17B7	hydroxysteroid (17-beta) dehydrogenase 7	chr1q23	Hs.492925	0.00487739	-1.57198
IFIT3	interferon-induced protein with tetratricopeptide repeats 3	chr10q24	Hs.714337	0.00954525	-1.57607
ELOVL6	ELOVL family member 6, elongation of long chain fatty acids (FEN1/Elo2, SUR4/Elo	chr4q25	Hs.412939	0.00302515	-1.57702
FBLN1	fibulin 1	chr22q13.31	Hs.24601	0.0089186	-1.57774
IFITM2	interferon induced transmembrane protein 2 (1-8D)	chr11p15.5	Hs.709321	0.00747731	-1.57896
SUSD2	sushi domain containing 2	chr22q11-q12	Hs.131819	0.00017436	-1.58265
MVK	mevalonate kinase	chr12q24	Hs.130607	0.00564879	-1.5829
SLC35D2	solute carrier family 35, member D2	chr9q22.32	Hs.494556	0.00794117	-1.58331
ABCC3	ATP-binding cassette, sub-family C (CFTR/MRP), member 3	chr17q22	Hs.463421	0.00788543	-1.58548
FAM84B	family with sequence similarity 84, member B	chr8q24.21	Hs.124951	0.00659619	-1.58705
CHRD	chordin	chr3q27	Hs.166186	0.00698095	-1.5876
PCTK3	PCTAIRE protein kinase 3	chr1q31-q32	Hs.445402	0.00316389	-1.58761
RAB27A	RAB27A, member RAS oncogene family	chr15q15-q21.1	Hs.654978	0.00506349	-1.58827
MIF4GD	MIF4G domain containing	chr17q25.1	Hs.325631	0.00661238	-1.58838
SHROOM3	shroom family member 3	chr4q21.1	Hs.702168	0.006372	-1.58849
IDH1	isocitrate dehydrogenase 1 (NADP+), soluble	chr2q33.3	Hs.593422	0.00788417	-1.58901
TSPAN1	tetraspanin 1	chr1p34.1	Hs.38972	0.00617669	-1.58961
HLA-G	major histocompatibility complex, class I, G	chr6p21.3	Hs.512152	0.00818303	-1.59016
EPB41L4A	erythrocyte membrane protein band 4.1 like 4A	chr5q22.1-q22.2	Hs.584954	0.000898758	-1.59056
ACOT13	acyl-CoA thioesterase 13	chr6p22.3	Hs.9676	0.000899114	-1.59073
FLJ42709	hypothetical LOC441094	chr5q15	Hs.457407	0.00905325	-1.59413
SH3TC1	SH3 domain and tetratricopeptide repeats 1	chr4p16.1	Hs.479116	0.00159409	-1.5961
HIBADH	3-hydroxyisobutyrate dehydrogenase	chr7p15.2	Hs.406758	0.00132612	-1.60193
ACLY	ATP citrate lyase	chr17q12-q21	Hs.387567	0.00428102	-1.60579
CTSB	cathepsin B	chr8p22	Hs.520898	0.00173619	-1.60884
ABCC6	ATP-binding cassette, sub-family C (CFTR/MRP), member 6	chr16p13.1	Hs.442182	0.00862756	-1.6098
DACH1	dachshund homolog 1 (Drosophila)	chr13q22	Hs.129452	0.00902776	-1.61105
TMEM107	transmembrane protein 107	chr17p13.1	Hs.513933	0.0022547	-1.61108
ANXA11	annexin A11	chr10q23	Hs.530291	0.00894049	-1.61322
PRSS23	protease, serine, 23	chr11q14.1	Hs.25338	0.000568312	-1.61467
TMEM107	transmembrane protein 107	chr17p13.1	Hs.513933	0.00923836	-1.61694
CBS	cystathionine-beta-synthase	chr21q22.3	Hs.533013	0.00233705	-1.61843
PAPSS2	3'-phosphoadenosine 5'-phosphosulfate synthase 2	chr10q23-q24	Hs.524491	0.00909606	-1.62071
DFNA5	deafness, autosomal dominant 5	chr7p15	Hs.520708	0.000351306	-1.62124
IGFBP7	insulin-like growth factor binding protein 7	chr4q12	Hs.479808	0.00417347	-1.62318
KLK7	kallikrein-related peptidase 7	chr19q13.41	Hs.151254	0.000943741	-1.62501
B4GALT5	UDP-Gal:betaGlcNAc beta 1,4- galactosyltransferase, polypeptide 5	chr20q13.1-q13.2	Hs.370487	0.000224335	-1.62607
RBL2	retinoblastoma-like 2 (p130)	chr16q12.2	Hs.513609	0.00122538	-1.62838
CYB5D2	cytochrome b5 domain containing 2	chr17p13.2	Hs.513871	0.00614927	-1.62959
TPP1	tripeptidyl peptidase I	chr11p15	Hs.523454	0.00228411	-1.63035
OPN3	opsin 3	chr1q43	Hs.719236	0.00756304	-1.63372
HNRPLL	heterogeneous nuclear ribonucleoprotein L-like	chr2p22.1	Hs.445497	0.00836302	-1.63456
POPDC3	popeye domain containing 3	chr6q21	Hs.458336	0.00273658	-1.6352
IL24	interleukin 24	chr1q32	Hs.719320	0.00275147	-1.64117
FAM102B	family with sequence similarity 102, member B	chr1p13.3	Hs.200230	0.00748188	-1.64128
KSR1	kinase suppressor of ras 1	chr17q11.1-q11.2	Hs.133534	0.000338741	-1.64142
GULP1	GULP, engulfment adaptor PTB domain containing 1	chr2q32.3-q33	Hs.470887	0.00799503	-1.64373
SKAP2	src kinase associated phosphoprotein 2	chr7p21-p15	Hs.200770	0.00721798	-1.64588
CYP51A1	cytochrome P450, family 51, subfamily A, polypeptide 1	chr7q21.2	Hs.417077	0.00478601	-1.64874
GATA3	GATA binding protein 3	chr10p15	Hs.524134	0.0098614	-1.65098
OBSL1	obscurin-like 1	chr2q35	Hs.526594	0.00503967	-1.65175
KDELR3	KDEL (Lys-Asp-Glu-Leu) endoplasmic reticulum protein retention receptor 3	chr22q13.1	Hs.528305	0.00822621	-1.65548
GRB7	growth factor receptor-bound protein 7	chr17q12	Hs.86859	0.00963048	-1.65709
TNFAIP2	tumor necrosis factor, alpha-induced protein 2	chr14q32	Hs.525607	0.00746653	-1.65985
FAM114A1	family with sequence similarity 114, member A1	chr4p14	Hs.476517	0.00064173	-1.66036
RRAGD	Ras-related GTP binding D	chr6q15-q16	Hs.31712	0.00337709	-1.66038
LEPR	leptin receptor	chr1p31	Hs.705413	0.00835739	-1.66233
DCAKD	dephospho-CoA kinase domain containing	chr17q21.31	Hs.463148	0.00753551	-1.6635
HLA-B	major histocompatibility complex, class I, B	chr6p21.3	Hs.703277	0.00980325	-1.67067
CRAT	carnitine acetyltransferase	chr9q34.1	Hs.12068	0.0037258	-1.6708
SERTAD4	SERTA domain containing 4	chr1q32.1-q41	Hs.600545	0.00232838	-1.67124
REPS2	RALBP1 associated Eps domain containing 2	chrXp22.2-p22.13	Hs.186810	0.000805756	-1.67133
DDIT4	DNA-damage-inducible transcript 4	chr10pter-q26.12	Hs.523012	0.0049304	-1.67168
ABHD4	abhydrolase domain containing 4	chr14q11.2	Hs.445665	0.00518649	-1.6721
PPIC	peptidylprolyl isomerase C (cyclophilin C)	chr5q23.2	Hs.110364	0.00207703	-1.67341
NCRNA00081	non-protein coding RNA 81	chr10q25.2	---	0.00981094	-1.67429
IDH1	isocitrate dehydrogenase 1 (NADP+), soluble	chr2q33.3	Hs.593422	0.00162656	-1.67803
VAT1	vesicle amine transport protein 1 homolog (T. californica)	chr17q21	Hs.514199	0.000224379	-1.67898
OPN3	opsin 3	chr1q43	Hs.719236	0.00947233	-1.67957
PDCD4	programmed cell death 4 (neoplastic transformation inhibitor)	chr10q24	Hs.711490	0.00205175	-1.68115
MVP	major vault protein	chr16p13.1-p11.2	Hs.632177	0.00753944	-1.68216
TNFAIP3	tumor necrosis factor, alpha-induced protein 3	chr6q23	Hs.211600	0.00878486	-1.68287
SCD	stearoyl-CoA desaturase (delta-9-desaturase)	chr10q24.31	Hs.558396	0.00091023	-1.68722
HLA-B	major histocompatibility complex, class I, B	chr6p21.3	Hs.549053	0.00749091	-1.6876
C10orf58	chromosome 10 open reading frame 58	chr10q23.1	Hs.500333	0.0080962	-1.69035
IDH2	isocitrate dehydrogenase 2 (NADP+), mitochondrial	chr15q26.1	Hs.596461	0.00107265	-1.69131
HLA-C	major histocompatibility complex, class I, C	chr6p21.3	Hs.654404	0.00947257	-1.69305
SH3BGRL	SH3 domain binding glutamic acid-rich protein like	chrXq13.3	Hs.108029	0.00260328	-1.69621
ZNF148	zinc finger protein 148	chr3q21	Hs.592591	0.0065219	-1.69633
COBL	cordon-bleu homolog (mouse)	chr7p12.1	Hs.99141	0.00370761	-1.70545
PARP14	poly (ADP-ribose) polymerase family, member 14	chr3q21.1	Hs.518203	0.00838582	-1.70553
CTBS	chitobiase, di-N-acetyl-	chr1p22	Hs.513557	0.00296264	-1.70771
NCOA7	nuclear receptor coactivator 7	chr6q22.32	Hs.171426	0.000902665	-1.70778
GLCCI1	glucocorticoid induced transcript 1	chr7p21.3	Hs.131673	0.00462404	-1.70783
KIAA0746	KIAA0746 protein	chr4p15.2	Hs.479384	0.000865146	-1.70899
LRG1	leucine-rich alpha-2-glycoprotein 1	chr19p13.3	Hs.655559	0.00601435	-1.70936
C11orf9	chromosome 11 open reading frame 9	chr11q12-q13.1	Hs.473109	0.00284305	-1.71046
WBP2	WW domain binding protein 2	chr17q25	Hs.514489	0.00628335	-1.71147
PAPSS2	3'-phosphoadenosine 5'-phosphosulfate synthase 2	chr10q23-q24	Hs.524491	0.00433051	-1.71272
PLCB1	phospholipase C, beta 1 (phosphoinositide-specific)	chr20p12	Hs.431173	0.0033021	-1.71312
TP53TG1	TP53 target 1 (non-protein coding)	chr7q21.1	Hs.274329	0.0044686	-1.71341
SERPINB1	serpin peptidase inhibitor, clade B (ovalbumin), member 1	chr6p25	Hs.381167	0.00583446	-1.71371
GPX2	glutathione peroxidase 2 (gastrointestinal)	chr14q24.1	Hs.2704	0.00710971	-1.71395
NDRG1	N-myc downstream regulated 1	chr8q24.3	Hs.372914	0.000455014	-1.71431
HEG1	HEG homolog 1 (zebrafish)	chr3q21.2	Hs.477420	0.000790429	-1.71433
NMT2	N-myristoyltransferase 2	chr10p13	Hs.60339	0.00943403	-1.71543
FLOT1	flotillin 1	chr6p21.3	Hs.179986	0.00384607	-1.71829
EXD3	exonuclease 3'-5' domain containing 3	chr9q34.3	Hs.694420	0.0043333	-1.71983
ANG	angiogenin, ribonuclease, RNase A family, 5	chr14q11.1-q11.2	Hs.283749	0.00674432	-1.72171
TIMP2	TIMP metallopeptidase inhibitor 2	chr17q25	Hs.633514	0.0052699	-1.72232
PLSCR1	phospholipid scramblase 1	chr3q23	Hs.130759	0.0084809	-1.72374
HEG1	HEG homolog 1 (zebrafish)	chr3q21.2	Hs.477420	0.00440261	-1.72402
BHLHE40	basic helix-loop-helix family, member e40	chr3p26	Hs.719093	0.000702269	-1.72425
SCD	stearoyl-CoA desaturase (delta-9-desaturase)	chr10q24.31	Hs.558396	0.00747698	-1.72752
MAP1LC3C	microtubule-associated protein 1 light chain 3 gamma	chr1q43	Hs.534971	0.0017348	-1.72815
NFKBIZ	nuclear factor of kappa light polypeptide gene enhancer in B-cells inhibitor, ze	chr3p12-q12	Hs.319171	0.00581623	-1.72856
HDAC5	histone deacetylase 5	chr17q21	Hs.438782	0.00482237	-1.72996
CTTN	cortactin	chr11q13	Hs.596164	0.00894798	-1.73107
CD70	CD70 molecule	chr19p13	Hs.501497	0.00042672	-1.73657
RPL37	Ribosomal protein L37	chr5p13	Hs.80545	0.00499059	-1.74312
IRF2	interferon regulatory factor 2	chr4q34.1-q35.1	Hs.654566	0.0054678	-1.74449
LSS	lanosterol synthase (2,3-oxidosqualene-lanosterol cyclase)	chr21q22.3	Hs.596543	0.00104954	-1.74494
C10orf104	chromosome 10 open reading frame 104	chr10q22.1	Hs.426296	0.00572125	-1.74609
PCYOX1L	prenylcysteine oxidase 1 like	chr5q32	Hs.644397	0.00646961	-1.74683
DBP	D site of albumin promoter (albumin D-box) binding protein	chr19q13.3	Hs.528006	0.00348212	-1.75431
IFIT2	interferon-induced protein with tetratricopeptide repeats 2	chr10q23-q25	Hs.437609	0.00254248	-1.75566
DHTKD1	dehydrogenase E1 and transketolase domain containing 1	chr10p14	Hs.104980	0.00251464	-1.76098
PHF11	PHD finger protein 11	chr13q14.2	Hs.369039	0.00270822	-1.7663
GABARAPL1	GABA(A) receptor-associated protein like 1	chr12p13.2	Hs.524250	0.00191949	-1.77042
YPEL3	yippee-like 3 (Drosophila)	chr16p11.2	Hs.513491	0.00311836	-1.77181
PIR	pirin (iron-binding nuclear protein)	chrXp22.2	Hs.495728	0.00506199	-1.77258
RBPMS	RNA binding protein with multiple splicing	chr8p12-p11	Hs.334587	0.00233417	-1.773
BBS2	Bardet-Biedl syndrome 2	chr16q21	Hs.333738	0.00280497	-1.77314
TP53INP1	tumor protein p53 inducible nuclear protein 1	chr8q22	Hs.492261	0.00399883	-1.77646
NIPSNAP1	nipsnap homolog 1 (C. elegans)	chr22q12.2	Hs.173878	0.000489926	-1.77848
KYNU	kynureninase (L-kynurenine hydrolase)	chr2q22.2	Hs.470126	0.00111144	-1.77934
NIPSNAP1	nipsnap homolog 1 (C. elegans)	chr22q12.2	Hs.173878	0.00488956	-1.78668
SRR	serine racemase	chr17p13	Hs.461954	0.00388258	-1.78875
C9orf150	chromosome 9 open reading frame 150	chr9p23	Hs.445356	0.00828706	-1.78975
C1orf66	chromosome 1 open reading frame 66	chr1q23.1	Hs.512597	0.00964004	-1.79051
SLPI	secretory leukocyte peptidase inhibitor	chr20q12	Hs.517070	0.00121834	-1.79335
CUEDC2	CUE domain containing 2	chr10q24.32	Hs.500874	0.00744115	-1.80487
DAPK2	death-associated protein kinase 2	chr15q22.31	Hs.237886	0.00709357	-1.80796
MXD1	MAX dimerization protein 1	chr2p13-p12	Hs.468908	0.00624947	-1.819
DUSP5	dual specificity phosphatase 5	chr10q25	Hs.2128	0.0077644	-1.8195
B4GALNT1	beta-1,4-N-acetyl-galactosaminyl transferase 1	chr12q13.3	Hs.591019	0.00404802	-1.82099
UGT1A1 /// UGT1A10 /// UGT1A3 /// UGT1A4 /// UGT1A5 /// UGT1A6 /// UGT1A7 /// UGT1A8 /// UGT1A9	UDP glucuronosyltransferase 1 family, polypeptide A1 /// UDP glucuronosyltransfe	chr2q37	Hs.554822	0.00206477	-1.82124
C10orf58	chromosome 10 open reading frame 58	chr10q23.1	Hs.500333	0.00421129	-1.82303
TIMP2	TIMP metallopeptidase inhibitor 2	chr17q25	Hs.633514	0.00129939	-1.82349
DENND1B	DENN/MADD domain containing 1B	chr1q31.3	Hs.657779	0.00201533	-1.82367
SP100	SP100 nuclear antigen	chr2q37.1	Hs.369056	0.00295557	-1.82382
ATP8A1	ATPase, aminophospholipid transporter (APLT), class I, type 8A, member 1	chr4p14-p12	Hs.435052	0.00880936	-1.82977
MTHFR	5,10-methylenetetrahydrofolate reductase (NADPH)	chr1p36.3	Hs.214142	0.00908832	-1.83702
SULF1	sulfatase 1	chr8q13.2-q13.3	Hs.409602	0.00772571	-1.83752
ERMP1	endoplasmic reticulum metallopeptidase 1	chr9p24	Hs.591078	0.00499538	-1.84039
UGT1A1 /// UGT1A10 /// UGT1A4 /// UGT1A6 /// UGT1A8 /// UGT1A9	UDP glucuronosyltransferase 1 family, polypeptide A1 /// UDP glucuronosyltransfe	chr2q37	Hs.554822	0.00518619	-1.8452
OTUD1	OTU domain containing 1	chr10p12.2	Hs.499042	0.00320143	-1.84698
FLJ43663	hypothetical LOC378805	chr7q32.3	Hs.150556	0.000174473	-1.84768
BCL6	B-cell CLL/lymphoma 6	chr3q27	Hs.478588	0.00781872	-1.85019
TACSTD2	tumor-associated calcium signal transducer 2	chr1p32-p31	Hs.23582	0.00416447	-1.85074
CXXC5	CXXC finger 5	chr5q31.2	Hs.189119	0.00129421	-1.85131
SCPEP1	serine carboxypeptidase 1	chr17q22	Hs.514950	0.00293293	-1.85902
AQP3	aquaporin 3 (Gill blood group)	chr9p13	Hs.234642	0.00876566	-1.85987
UGT1A1 /// UGT1A10 /// UGT1A4 /// UGT1A6 /// UGT1A8 /// UGT1A9	UDP glucuronosyltransferase 1 family, polypeptide A1 /// UDP glucuronosyltransfe	chr2q37	Hs.554822	0.00122288	-1.86134
MYCL1	v-myc myelocytomatosis viral oncogene homolog 1, lung carcinoma derived (avian)	chr1p34.2	Hs.437922	0.0013208	-1.86249
HLA-F	major histocompatibility complex, class I, F	chr6p21.3	Hs.519972	0.00568394	-1.86694
FDFT1	farnesyl-diphosphate farnesyltransferase 1	chr8p23.1-p22	Hs.593928	0.000992586	-1.86825
C17orf103	chromosome 17 open reading frame 103	chr17p11.2	Hs.654713	0.00708976	-1.86987
SYT17	synaptotagmin XVII	chr16p12.3	Hs.258326	0.00119724	-1.8724
G6PD	glucose-6-phosphate dehydrogenase	chrXq28	Hs.461047	0.00108892	-1.87418
SLC16A5	solute carrier family 16, member 5 (monocarboxylic acid transporter 6)	chr17q25.1	Hs.592095	0.00347518	-1.87622
FDPS	farnesyl diphosphate synthase (farnesyl pyrophosphate synthetase, dimethylallylt	chr1q22	Hs.335918	0.00856169	-1.87816
DUSP13	dual specificity phosphatase 13	chr10q22.2	Hs.178170	0.00509354	-1.88049
UGT1A1 /// UGT1A10 /// UGT1A3 /// UGT1A4 /// UGT1A5 /// UGT1A6 /// UGT1A7 /// UGT1A8 /// UGT1A9	UDP glucuronosyltransferase 1 family, polypeptide A1 /// UDP glucuronosyltransfe	chr2q37	Hs.554822	0.00295823	-1.88107
UGT1A1 /// UGT1A10 /// UGT1A3 /// UGT1A4 /// UGT1A5 /// UGT1A6 /// UGT1A7 /// UGT1A8 /// UGT1A9	UDP glucuronosyltransferase 1 family, polypeptide A1 /// UDP glucuronosyltransfe	chr2q37	Hs.554822	0.00377289	-1.8817
TMOD1	tropomodulin 1	chr9q22.3	Hs.494595	0.00158242	-1.88413
TMEM2	transmembrane protein 2	chr9q13-q21	Hs.494146	0.00648742	-1.88486
NT5E	5'-nucleotidase, ecto (CD73)	chr6q14-q21	Hs.153952	0.0083884	-1.88551
PRR15	proline rich 15	chr7p14.3	Hs.91109	0.00143211	-1.89215
PLAU	plasminogen activator, urokinase	chr10q24	Hs.77274	0.00585295	-1.89527
LDLR	low density lipoprotein receptor	chr19p13.3	Hs.213289	0.00384328	-1.89719
SLC25A1	solute carrier family 25 (mitochondrial carrier; citrate transporter), member 1	chr22q11.21	Hs.719167	0.000938191	-1.89829
GSN	gelsolin (amyloidosis, Finnish type)	chr9q33	Hs.522373	0.00752452	-1.89834
NEU1	sialidase 1 (lysosomal sialidase)	chr6p21.3	Hs.520037	0.00476001	-1.89968
KYNU	kynureninase (L-kynurenine hydrolase)	chr2q22.2	Hs.470126	0.00393089	-1.90148
SC5DL	sterol-C5-desaturase (ERG3 delta-5-desaturase homolog, S. cerevisiae)-like	chr11q23.3	Hs.287749	0.00670406	-1.90585
UBE2L6	ubiquitin-conjugating enzyme E2L 6	chr11q12	Hs.425777	0.00038775	-1.90887
GABARAPL1	GABA(A) receptor-associated protein like 1	chr12p13.2	Hs.524250	0.00435861	-1.91273
HBP1	HMG-box transcription factor 1	chr7q22-q31	Hs.162032	0.00438253	-1.91281
KLK7	kallikrein-related peptidase 7	chr19q13.41	Hs.151254	0.00162635	-1.91557
NR2F1	Nuclear receptor subfamily 2, group F, member 1	chr5q14	Hs.519445	0.00241621	-1.91866
ABTB1	ankyrin repeat and BTB (POZ) domain containing 1	chr3q21	Hs.107812	0.00576711	-1.92458
C1R	complement component 1, r subcomponent	chr12p13	Hs.524224	0.00315699	-1.93403
CRYL1	crystallin, lambda 1	chr13q12.11	Hs.370703	0.00146638	-1.93662
GJB2	gap junction protein, beta 2, 26kDa	chr13q11-q12	Hs.524894	0.00413583	-1.93729
SAA1 /// SAA2	serum amyloid A1 /// serum amyloid A2	chr11p15.1 /// chr11p15.1-p14	Hs.1955	0.00427608	-1.94115
SOCS3	suppressor of cytokine signaling 3	chr17q25.3	Hs.527973	0.00854108	-1.94666
C11orf54	chromosome 11 open reading frame 54	chr11q21	Hs.8360	0.00302535	-1.9504
PALM	paralemmin	chr19p13.3	Hs.631841	0.00124088	-1.95161
C7orf29	chromosome 7 open reading frame 29	chr7q36.1	Hs.655915	0.00112284	-1.95224
AQP3	aquaporin 3 (Gill blood group)	chr9p13	Hs.234642	0.00435252	-1.95461
GLCCI1	glucocorticoid induced transcript 1	chr7p21.3	Hs.131673	0.00173469	-1.95484
CAMK1D	calcium/calmodulin-dependent protein kinase ID	chr10p13	Hs.659517	0.000448416	-1.95871
JDP2	Jun dimerization protein 2	chr14q24.3	Hs.196482	0.00424574	-1.96266
FRMD3	FERM domain containing 3	chr9q21.32	Hs.709357	0.00839548	-1.96335
SQLE	squalene epoxidase	chr8q24.1	Hs.71465	0.00583022	-1.9643
UPK3B	uroplakin 3B	chr7q11.2	Hs.488861	0.0089319	-1.96717
SGPP2	sphingosine-1-phosphate phosphotase 2	chr2q36.1	Hs.591604	0.00703139	-1.96748
OMA1	OMA1 homolog, zinc metallopeptidase (S. cerevisiae)	chr1p32.2-p32.1	Hs.425769	0.00506787	-1.9703
MVD	mevalonate (diphospho) decarboxylase	chr16q24.3	Hs.252457	0.00122065	-1.9763
APOBEC3B	apolipoprotein B mRNA editing enzyme, catalytic polypeptide-like 3B	chr22q13.1-q13.2	Hs.226307	0.00548476	-1.97885
RAPGEF4	Rap guanine nucleotide exchange factor (GEF) 4	chr2q31-q32	Hs.470646	0.00682495	-1.98182
SRR	serine racemase	chr17p13	Hs.461954	0.00677169	-1.98373
RRAGD	Ras-related GTP binding D	chr6q15-q16	Hs.31712	0.00143167	-1.98924
SAT1	spermidine/spermine N1-acetyltransferase 1	chrXp22.1	Hs.28491	0.00139774	-1.99704
KRT17	keratin 17	chr17q12-q21	Hs.2785	0.00347072	-1.99904
PLSCR4	phospholipid scramblase 4	chr3q24	Hs.477869	0.00121204	-2.00593
KYNU	kynureninase (L-kynurenine hydrolase)	chr2q22.2	Hs.470126	0.00109502	-2.00776
TIMP2	TIMP metallopeptidase inhibitor 2	chr17q25	Hs.633514	0.00138536	-2.02477
EPSTI1	epithelial stromal interaction 1 (breast)	chr13q13.3	Hs.546467	0.000882186	-2.02768
C1RL	complement component 1, r subcomponent-like	chr12p13.31	Hs.631730	0.00317066	-2.03454
ABP1	amiloride binding protein 1 (amine oxidase (copper-containing))	chr7q34-q36	Hs.647097	0.00291302	-2.03479
RPL31	ribosomal protein L31	chr2q11.2	Hs.469473	0.00297582	-2.03712
KLRC1 /// KLRC2	killer cell lectin-like receptor subfamily C, member 1 /// killer cell lectin-li	chr12p13	Hs.591157	0.0063355	-2.05609
MMP28	matrix metallopeptidase 28	chr17q11-q21.1	Hs.380710	0.00609036	-2.05653
FBXO2	F-box protein 2	chr1p36.22	Hs.132753	0.008824	-2.05846
HIST2H2BE	histone cluster 2, H2be	chr1q21-q23	Hs.2178	0.00762474	-2.06013
MX1	myxovirus (influenza virus) resistance 1, interferon-inducible protein p78 (mous	chr21q22.3	Hs.517307	0.000991277	-2.07287
ASS1	argininosuccinate synthetase 1	chr9q34.1	Hs.160786	0.000509334	-2.07538
PSMB9	proteasome (prosome, macropain) subunit, beta type, 9 (large multifunctional pep	chr6p21.3	Hs.654585	0.00197232	-2.08066
HPGD	hydroxyprostaglandin dehydrogenase 15-(NAD)	chr4q34-q35	Hs.596913	0.00866915	-2.08114
LOXL2	lysyl oxidase-like 2	chr8p21.3-p21.2	Hs.626637	0.000596121	-2.09271
ATP2B4	ATPase, Ca++ transporting, plasma membrane 4	chr1q32.1	Hs.343522	0.000708834	-2.09309
CCNG2	cyclin G2	chr4q21.1	Hs.13291	0.00125382	-2.09727
PPP1R9A	protein phosphatase 1, regulatory (inhibitor) subunit 9A	chr7q21.3	Hs.21816	0.00857704	-2.10499
GSTA4	glutathione S-transferase alpha 4	chr6p12.1	Hs.485557	0.00563526	-2.11007
MGLL	monoglyceride lipase	chr3q21.3	Hs.277035	0.00101004	-2.11722
GBP3	guanylate binding protein 3	chr1p22.2	---	0.0069288	-2.12066
MMP28	matrix metallopeptidase 28	chr17q11-q21.1	Hs.380710	0.00532969	-2.12359
KLF9	Kruppel-like factor 9	chr9q13	Hs.150557	0.00367053	-2.12923
KRT17	keratin 17	chr17q12-q21	Hs.2785	0.00588283	-2.13299
IFITM1	interferon induced transmembrane protein 1 (9-27)	chr11p15.5	Hs.458414	0.00325329	-2.13312
PI3	peptidase inhibitor 3, skin-derived	chr20q12-q13	Hs.112341	0.00137059	-2.13951
SAMD9L	sterile alpha motif domain containing 9-like	chr7q21.2	Hs.489118	0.00690604	-2.14293
SGPP2	sphingosine-1-phosphate phosphotase 2	chr2q36.1	Hs.591604	0.00804626	-2.14537
GBP1	guanylate binding protein 1, interferon-inducible, 67kDa	chr1p22.2	Hs.62661	0.00237062	-2.14784
NEDD9	neural precursor cell expressed, developmentally down-regulated 9	chr6p25-p24	Hs.37982	0.00156519	-2.15929
MAP1B	microtubule-associated protein 1B	chr5q13	Hs.335079	0.000155362	-2.16142
LEPR	leptin receptor	chr1p31	Hs.705413	0.000818213	-2.16478
CCNG2	cyclin G2	chr4q21.1	Hs.13291	0.00492598	-2.17647
CARD16	caspase recruitment domain family, member 16	---	Hs.348365	0.00610603	-2.17824
ORAI3	ORAI calcium release-activated calcium modulator 3	chr16p11.2	Hs.460617	0.00363244	-2.1797
LOC728730	Hypothetical LOC728730	chr2p22.1	Hs.655344	0.00966564	-2.19035
FGFBP1	fibroblast growth factor binding protein 1	chr4p16-p15	Hs.1690	8.46193e-05	-2.19063
YPEL5	yippee-like 5 (Drosophila)	chr2p23.1	Hs.515890	0.000703058	-2.19096
DDX60	DEAD (Asp-Glu-Ala-Asp) box polypeptide 60	chr4q32.3	Hs.591710	0.00808829	-2.19232
ATP2B4	ATPase, Ca++ transporting, plasma membrane 4	chr1q32.1	Hs.343522	0.00123121	-2.19301
TJP3	tight junction protein 3 (zona occludens 3)	chr19p13.3	Hs.25527	0.00129668	-2.19318
HRK	harakiri, BCL2 interacting protein (contains only BH3 domain)	chr12q24.22	Hs.87247	0.00910313	-2.19464
ALPP	alkaline phosphatase, placental (Regan isozyme)	chr2q37	Hs.284255	0.000648943	-2.20781
PRIC285	peroxisomal proliferator-activated receptor A interacting complex 285	chr20q13.33	Hs.517180	0.00125582	-2.2138
HAR1A	highly accelerated region 1A (non-protein coding)	chr20q13.33	Hs.549606	0.00559218	-2.22208
ZBTB10	zinc finger and BTB domain containing 10	chr8q13-q21.1	Hs.591868	0.0019295	-2.22491
CXXC5	CXXC finger 5	chr5q31.2	Hs.189119	0.000586368	-2.24676
CCL2	chemokine (C-C motif) ligand 2	chr17q11.2-q12	Hs.303649	0.00736338	-2.24787
FDFT1	farnesyl-diphosphate farnesyltransferase 1	chr8p23.1-p22	Hs.593928	0.00259212	-2.24894
OAS2	2'-5'-oligoadenylate synthetase 2, 69/71kDa	chr12q24.2	Hs.414332	0.00165979	-2.25414
RAB26	RAB26, member RAS oncogene family	chr16p13.3	Hs.3797	0.00695907	-2.27045
PRSS8	protease, serine, 8	chr16p11.2	Hs.75799	0.00512306	-2.28011
TSC22D3	TSC22 domain family, member 3	chrXq22.3	Hs.716410	0.00027325	-2.2816
PCSK9	proprotein convertase subtilisin/kexin type 9	chr1p32.3	Hs.18844	0.00863601	-2.28802
OSMR	oncostatin M receptor	chr5p13.1	Hs.120658	0.00284466	-2.28828
BLVRB	biliverdin reductase B (flavin reductase (NADPH))	chr19q13.1-q13.2	Hs.515785	0.000177403	-2.30206
HEATR5A	HEAT repeat containing 5A	chr14q12	Hs.370299	0.000997846	-2.30511
ALDOC	aldolase C, fructose-bisphosphate	chr17cen-q12	Hs.155247	0.00213344	-2.30607
C1S	complement component 1, s subcomponent	chr12p13	Hs.458355	0.00649333	-2.31276
PDZD2	PDZ domain containing 2	chr5p13.3	Hs.481819	0.00465248	-2.32103
HLA-F	major histocompatibility complex, class I, F	chr6p21.3	Hs.519972	0.00938912	-2.32703
ALDH3A1	aldehyde dehydrogenase 3 family, memberA1	chr17p11.2	Hs.531682	0.00241337	-2.32925
SQLE	squalene epoxidase	chr8q24.1	Hs.71465	0.000199076	-2.33221
IFITM1	interferon induced transmembrane protein 1 (9-27)	chr11p15.5	Hs.458414	0.00123292	-2.36221
SEPP1	selenoprotein P, plasma, 1	chr5q31	Hs.275775	0.00316035	-2.37508
SYT17	Synaptotagmin XVII	chr16p12.3	Hs.258326	0.00411305	-2.37603
HPGD	hydroxyprostaglandin dehydrogenase 15-(NAD)	chr4q34-q35	Hs.596913	0.00839486	-2.38411
BCAN	brevican	chr1q31	Hs.663621	0.00472237	-2.39099
KRT15	keratin 15	chr17q21.2	Hs.654570	0.00627099	-2.39665
IRF7	interferon regulatory factor 7	chr11p15.5	Hs.166120	0.0025164	-2.39743
GBP1	guanylate binding protein 1, interferon-inducible, 67kDa	chr1p22.2	Hs.62661	0.0018724	-2.40833
GSN	gelsolin (amyloidosis, Finnish type)	chr9q33	Hs.522373	0.000769937	-2.42458
CTH	cystathionase (cystathionine gamma-lyase)	chr1p31.1	Hs.19904	0.00194893	-2.4246
KLK6	kallikrein-related peptidase 6	chr19q13.3	Hs.79361	0.00333334	-2.43013
SLC12A3	solute carrier family 12 (sodium/chloride transporters), member 3	chr16q13	Hs.669115	0.00143764	-2.43141
TJP3	tight junction protein 3 (zona occludens 3)	chr19p13.3	Hs.25527	0.00156124	-2.43995
SCNN1A	sodium channel, nonvoltage-gated 1 alpha	chr12p13	Hs.591047	0.00511066	-2.44281
FAR2	Fatty acyl CoA reductase 2	chr12p11.22	Hs.719237	0.00623705	-2.44416
FBXO32	F-box protein 32	chr8q24.13	Hs.403933	0.00627202	-2.46248
CDKN2B	cyclin-dependent kinase inhibitor 2B (p15, inhibits CDK4)	chr9p21	Hs.72901	0.00381243	-2.46385
SDPR	serum deprivation response (phosphatidylserine binding protein)	chr2q32-q33	Hs.26530	0.00692727	-2.47319
SQLE	squalene epoxidase	chr8q24.1	Hs.71465	0.00531518	-2.47736
TMTC1	transmembrane and tetratricopeptide repeat containing 1	chr12p11.22	Hs.401954	0.00196293	-2.48391
C1S	complement component 1, s subcomponent	chr12p13	Hs.458355	0.00353058	-2.50838
TFEC	transcription factor EC	chr7q31.2	Hs.125962	0.00755584	-2.51559
LIMCH1	LIM and calponin homology domains 1	chr4p13	Hs.335163	0.00341696	-2.52053
IDI1	isopentenyl-diphosphate delta isomerase 1	chr10p15.3	Hs.283652	0.000119606	-2.52117
CYP1B1	cytochrome P450, family 1, subfamily B, polypeptide 1	chr2p21	Hs.154654	0.00934455	-2.53398
KLK8	kallikrein-related peptidase 8	chr19q13.3-q13.4	Hs.104570	0.00090699	-2.53816
PDE5A	phosphodiesterase 5A, cGMP-specific	chr4q25-q27	Hs.647971	0.00154615	-2.5431
HCP5	HLA complex P5	chr6p21.3	Hs.654480	0.000108418	-2.55509
TXNIP	thioredoxin interacting protein	chr1q21.1	Hs.715525	0.00417346	-2.61923
L1CAM	L1 cell adhesion molecule	chrXq28	Hs.522818	0.00547512	-2.64048
TGM2	transglutaminase 2 (C polypeptide, protein-glutamine-gamma-glutamyltransferase)	chr20q12	Hs.517033	0.00109412	-2.64724
EPB41L4A	erythrocyte membrane protein band 4.1 like 4A	chr5q22.1-q22.2	Hs.584954	0.00710499	-2.65785
CYP1B1	cytochrome P450, family 1, subfamily B, polypeptide 1	chr2p21	Hs.154654	0.00371873	-2.66234
TXNIP	thioredoxin interacting protein	chr1q21.1	Hs.715525	0.00142941	-2.67309
TXNIP	thioredoxin interacting protein	chr1q21.1	Hs.715525	0.00193193	-2.67337
IDI1	isopentenyl-diphosphate delta isomerase 1	chr10p15.3	Hs.283652	0.000657367	-2.69683
LOXL4	lysyl oxidase-like 4	chr10q24	Hs.306814	0.00311241	-2.7383
NEDD9	neural precursor cell expressed, developmentally down-regulated 9	chr6p25-p24	Hs.37982	0.00199882	-2.73896
IL7	interleukin 7	chr8q12-q13	Hs.591873	0.00687606	-2.78304
GPR37	G protein-coupled receptor 37 (endothelin receptor type B-like)	chr7q31	Hs.406094	0.00185046	-2.81345
MTHFR	5,10-methylenetetrahydrofolate reductase (NADPH)	chr1p36.3	Hs.214142	7.37967e-05	-2.82925
KLK10	kallikrein-related peptidase 10	chr19q13.3-q13.4	Hs.275464	0.00121354	-2.83911
C10orf75	Chromosome 10 open reading frame 75	chr10q24.31	Hs.654734	0.0025038	-2.8677
ALPPL2	alkaline phosphatase, placental-like 2	chr2q37	Hs.333509	0.000821881	-2.92948
SERPINB3	serpin peptidase inhibitor, clade B (ovalbumin), member 3	chr18q21.3	Hs.227948	0.00232241	-2.93668
LIMCH1	LIM and calponin homology domains 1	chr4p13	Hs.335163	0.00490921	-2.94377
NFE2	nuclear factor (erythroid-derived 2), 45kDa	chr12q13	Hs.75643	0.0032587	-2.94895
TMPRSS3	transmembrane protease, serine 3	chr21q22.3	Hs.208600	0.0088073	-2.95822
C3	complement component 3	chr19p13.3-p13.2	Hs.529053	0.00461472	-2.97397
INSIG1	insulin induced gene 1	chr7q36	Hs.520819	0.000409915	-2.99958
KLK5	kallikrein-related peptidase 5	chr19q13.3-q13.4	Hs.50915	0.00247235	-3.0301
IRF9	interferon regulatory factor 9	chr14q11.2	Hs.1706	0.00861374	-3.03146
CYP1B1	cytochrome P450, family 1, subfamily B, polypeptide 1	chr2p21	Hs.154654	0.00209657	-3.03177
GDF15 /// LOC100292463	growth differentiation factor 15 /// similar to growth differentiation factor 15	chr19p13.11	Hs.616962	0.00250511	-3.05692
C2 /// CFB	complement component 2 /// complement factor B	chr6p21.3	Hs.408903	0.00256961	-3.10659
OAS1	2',5'-oligoadenylate synthetase 1, 40/46kDa	chr12q24.1	Hs.524760	0.00329625	-3.11634
INSIG1	insulin induced gene 1	chr7q36	Hs.520819	7.06451e-06	-3.16985
HMGCS1	3-hydroxy-3-methylglutaryl-Coenzyme A synthase 1 (soluble)	chr5p14-p13	Hs.397729	0.00610218	-3.19928
SC4MOL	sterol-C4-methyl oxidase-like	chr4q32-q34	Hs.105269	0.000212526	-3.25782
INSIG1	insulin induced gene 1	chr7q36	Hs.520819	0.0065461	-3.30411
AKR1C1	aldo-keto reductase family 1, member C1 (dihydrodiol dehydrogenase 1; 20-alpha (	chr10p15-p14	Hs.460260	0.00235741	-3.41815
IFI27	interferon, alpha-inducible protein 27	chr14q32	Hs.532634	0.00453443	-3.49376
SLC7A7	solute carrier family 7 (cationic amino acid transporter, y+ system), member 7	chr14q11.2	Hs.513147	0.00503598	-3.54188
AKR1C2	aldo-keto reductase family 1, member C2 (dihydrodiol dehydrogenase 2; bile acid	chr10p15-p14	Hs.567256	0.00808216	-3.58182
FRMD3	FERM domain containing 3	chr9q21.32	Hs.709357	0.00649386	-3.61109
OAS1	2',5'-oligoadenylate synthetase 1, 40/46kDa	chr12q24.1	Hs.524760	0.00698895	-3.64949
FOLR1	folate receptor 1 (adult)	chr11q13.3-q14.1	Hs.73769	0.00137613	-3.6704
TRIM31	tripartite motif-containing 31	chr6p21.3	Hs.493275	0.00386069	-3.68817
KRT13	keratin 13	chr17q12-q21.2	Hs.654550	0.00406551	-3.73423
KLHL24	kelch-like 24 (Drosophila)	chr3q27.1	Hs.407709	0.00289618	-3.745
C15orf48	chromosome 15 open reading frame 48	chr15q21.1	Hs.112242	0.00139977	-3.76114
PLAC2	placenta-specific 2 (non-protein coding)	chr19p13.3	Hs.515575	0.00379169	-3.76291
CLDN4	claudin 4	chr7q11.23	Hs.718794	0.00140348	-3.78302
MB	myoglobin	chr22q13.1	Hs.517586	0.00392909	-3.95004
AKR1B10	aldo-keto reductase family 1, member B10 (aldose reductase)	chr7q33	Hs.116724	0.00337166	-4.0014
AKR1C1	aldo-keto reductase family 1, member C1 (dihydrodiol dehydrogenase 1; 20-alpha (	chr10p15-p14	Hs.460260	0.00135907	-4.25555
AKR1C2	aldo-keto reductase family 1, member C2 (dihydrodiol dehydrogenase 2; bile acid	chr10p15-p14	Hs.567256	0.000449382	-4.27896
ACSS2	acyl-CoA synthetase short-chain family member 2	chr20q11.22	Hs.517034	0.000469894	-4.35156
AGR2	anterior gradient homolog 2 (Xenopus laevis)	chr7p21.3	Hs.530009	0.00127047	-4.40525
H19	H19, imprinted maternally expressed transcript (non-protein coding)	chr11p15.5	Hs.533566	0.0073897	-4.4728
PSCA	prostate stem cell antigen	chr8q24.2	---	0.000957588	-4.54656
H19	H19, imprinted maternally expressed transcript (non-protein coding)	chr11p15.5	Hs.533566	0.00024812	-4.61719
TRIM22	tripartite motif-containing 22	chr11p15	Hs.501778	0.00404554	-4.65533
POF1B	premature ovarian failure, 1B	chrXq21.1-q21.2	Hs.267038	0.00517352	-4.90345
CCL5	chemokine (C-C motif) ligand 5	chr17q11.2-q12	Hs.514821	0.00610507	-5.50823
CCL5	chemokine (C-C motif) ligand 5	chr17q11.2-q12	Hs.514821	0.000505478	-6.0472
NPNT	nephronectin	chr4q24	Hs.518921	0.00154877	-6.35896
AKR1C3	aldo-keto reductase family 1, member C3 (3-alpha hydroxysteroid dehydrogenase, t	chr10p15-p14	Hs.78183	0.00385107	-6.57542
TRIM31	tripartite motif-containing 31	chr6p21.3	Hs.493275	0.0045169	-8.11223
CCL5	chemokine (C-C motif) ligand 5	chr17q11.2-q12	Hs.514821	0.000786044	-9.1418
