# Supplementary material for: The Synergistic Effect of Chemical Carcinogens Enhances Epstein-Barr Virus Reactivation and Tumor Progression of Nasopharyngeal Carcinoma Cells
Source: PLoS One. 2012 Sep 14;7(9):e44810. doi: 10.1371/journal.pone.0044810 (PMC3443098; doi:10.1371/journal.pone.0044810)
Supplement: Table S3 — List of genes that were altered after recurrent EBV reactivation with fold change >2. The expression profiles of the NA-P1/mock and the NA-P10/TS-MG cells were analyzed with the criteria of p<0.01, >2-|fold change|, which yielded a list of 170 differentially expressed probe sets. (XLS) [file pone.0044810.s004.xls]

## Sheet: 2p.01
Gene Symbol	Gene Title	UniGene ID	Chromosomal Location	p-value	Fold-Change
NEFL	neurofilament, light polypeptide	Hs.521461	chr8p21	0.000564915	3.31031
ZCCHC7	Zinc finger, CCHC domain containing 7	Hs.654700	chr9p13.2	0.00360826	3.21485
KIAA0485	hypothetical LOC57235	Hs.604754	---	0.00510176	2.77929
POLQ	polymerase (DNA directed), theta	Hs.241517	chr3q13.33	0.000550146	2.63017
WDR52	WD repeat domain 52	Hs.584936	chr3q13.2	0.0054095	2.62401
C10orf18	chromosome 10 open reading frame 18	Hs.432548	chr10p15.1	0.000673402	2.34779
SERPINB2	serpin peptidase inhibitor, clade B (ovalbumin), member 2	Hs.594481	chr18q21.3	0.00962326	2.23713
ODC1	ornithine decarboxylase 1	Hs.467701	chr2p25	0.00552146	2.15003
KRT6A	keratin 6A	Hs.700779	chr12q12-q13	0.00690656	2.1005
ZBTB24	zinc finger and BTB domain containing 24	Hs.409876	chr6q21	0.00541504	2.08251
NCOA5	nuclear receptor coactivator 5	Hs.654991	chr20q12-q13.12	0.00633732	2.07921
CCND2	cyclin D2	Hs.376071	chr12p13	0.00228406	2.02432
ZNRF3	zinc and ring finger 3	Hs.655242	chr22q12.1	0.00197413	2.01546
SRM	spermidine synthase	Hs.76244	chr1p36-p22	0.000601002	2.00098
PLSCR4	phospholipid scramblase 4	Hs.477869	chr3q24	0.00121204	-2.00593
KYNU	kynureninase (L-kynurenine hydrolase)	Hs.470126	chr2q22.2	0.00109502	-2.00776
TIMP2	TIMP metallopeptidase inhibitor 2	Hs.633514	chr17q25	0.00138536	-2.02477
EPSTI1	epithelial stromal interaction 1 (breast)	Hs.546467	chr13q13.3	0.000882186	-2.02768
C1RL	complement component 1, r subcomponent-like	Hs.631730	chr12p13.31	0.00317066	-2.03454
ABP1	amiloride binding protein 1 (amine oxidase (copper-containing))	Hs.647097	chr7q34-q36	0.00291302	-2.03479
RPL31	ribosomal protein L31	Hs.469473	chr2q11.2	0.00297582	-2.03712
KLRC1 /// KLRC2	killer cell lectin-like receptor subfamily C, member 1 /// killer cell lectin-like rece	Hs.591157	chr12p13	0.0063355	-2.05609
MMP28	matrix metallopeptidase 28	Hs.380710	chr17q11-q21.1	0.00609036	-2.05653
FBXO2	F-box protein 2	Hs.132753	chr1p36.22	0.008824	-2.05846
HIST2H2BE	histone cluster 2, H2be	Hs.2178	chr1q21-q23	0.00762474	-2.06013
MX1	myxovirus (influenza virus) resistance 1, interferon-inducible protein p78 (mouse)	Hs.517307	chr21q22.3	0.000991277	-2.07287
ASS1	argininosuccinate synthase 1	Hs.160786	chr9q34.1	0.000509334	-2.07538
PSMB9	proteasome (prosome, macropain) subunit, beta type, 9 (large multifunctional peptidase	Hs.654585	chr6p21.3	0.00197232	-2.08066
HPGD	hydroxyprostaglandin dehydrogenase 15-(NAD)	Hs.596913	chr4q34-q35	0.00866915	-2.08114
LOXL2	lysyl oxidase-like 2	Hs.626637	chr8p21.3-p21.2	0.000596121	-2.09271
ATP2B4	ATPase, Ca++ transporting, plasma membrane 4	Hs.343522	chr1q32.1	0.000708834	-2.09309
CCNG2	cyclin G2	Hs.724499	chr4q21.1	0.00125382	-2.09727
PPP1R9A	protein phosphatase 1, regulatory (inhibitor) subunit 9A	Hs.21816	chr7q21.3	0.00857704	-2.10499
GSTA4	glutathione S-transferase alpha 4	Hs.485557	chr6p12.1	0.00563526	-2.11007
MGLL	monoglyceride lipase	Hs.277035	chr3q21.3	0.00101004	-2.11722
GBP3	guanylate binding protein 3	Hs.720167	chr1p22.2	0.0069288	-2.12066
MMP28	matrix metallopeptidase 28	Hs.380710	chr17q11-q21.1	0.00532969	-2.12359
KLF9	Kruppel-like factor 9	Hs.150557	chr9q13	0.00367053	-2.12923
KRT17	keratin 17	Hs.2785	chr17q12-q21	0.00588283	-2.13299
IFITM1	interferon induced transmembrane protein 1 (9-27)	Hs.458414	chr11p15.5	0.00325329	-2.13312
TLCD2	TLC domain containing 2	Hs.531005	chr17p13.3	0.00775922	-2.1388
PI3	peptidase inhibitor 3, skin-derived	Hs.112341	chr20q12-q13	0.00137059	-2.13951
SAMD9L	sterile alpha motif domain containing 9-like	Hs.489118	chr7q21.2	0.00690604	-2.14293
SGPP2	sphingosine-1-phosphate phosphotase 2	Hs.591604	chr2q36.1	0.00804626	-2.14537
GBP1	guanylate binding protein 1, interferon-inducible, 67kDa	Hs.62661	chr1p22.2	0.00237062	-2.14784
NEDD9	neural precursor cell expressed, developmentally down-regulated 9	Hs.37982	chr6p25-p24	0.00156519	-2.15929
MAP1B	microtubule-associated protein 1B	Hs.335079	chr5q13	0.000155362	-2.16142
LEPR	leptin receptor	Hs.723178	chr1p31	0.000818213	-2.16478
CCNG2	cyclin G2	Hs.724499	chr4q21.1	0.00492598	-2.17647
CARD16	caspase recruitment domain family, member 16	Hs.348365	---	0.00610603	-2.17824
ORAI3	ORAI calcium release-activated calcium modulator 3	Hs.460617	chr16p11.2	0.00363244	-2.1797
LOC728730	Hypothetical LOC728730	Hs.655344	chr2p22.1	0.00966564	-2.19035
FGFBP1	fibroblast growth factor binding protein 1	Hs.1690	chr4p16-p15	8.46193e-05	-2.19063
YPEL5	yippee-like 5 (Drosophila)	Hs.515890	chr2p23.1	0.000703058	-2.19096
DDX60	DEAD (Asp-Glu-Ala-Asp) box polypeptide 60	Hs.591710	chr4q32.3	0.00808829	-2.19232
ATP2B4	ATPase, Ca++ transporting, plasma membrane 4	Hs.343522	chr1q32.1	0.00123121	-2.19301
TJP3	tight junction protein 3 (zona occludens 3)	Hs.25527	chr19p13.3	0.00129668	-2.19318
HRK	harakiri, BCL2 interacting protein (contains only BH3 domain)	Hs.87247	chr12q24.22	0.00910313	-2.19464
ALPP	alkaline phosphatase, placental (Regan isozyme)	Hs.284255	chr2q37	0.000648943	-2.20781
PRIC285	peroxisomal proliferator-activated receptor A interacting complex 285	Hs.517180	chr20q13.33	0.00125582	-2.2138
HAR1A	highly accelerated region 1A (non-protein coding)	Hs.549606	chr20q13.33	0.00559218	-2.22208
ZBTB10	zinc finger and BTB domain containing 10	Hs.591868	chr8q13-q21.1	0.0019295	-2.22491
CXXC5	CXXC finger 5	Hs.189119	chr5q31.2	0.000586368	-2.24676
CCL2	chemokine (C-C motif) ligand 2	Hs.303649	chr17q11.2-q12	0.00736338	-2.24787
FDFT1	farnesyl-diphosphate farnesyltransferase 1	Hs.593928	chr8p23.1-p22	0.00259212	-2.24894
OAS2	2'-5'-oligoadenylate synthetase 2, 69/71kDa	Hs.414332	chr12q24.2	0.00165979	-2.25414
RAB26	RAB26, member RAS oncogene family	Hs.3797	chr16p13.3	0.00695907	-2.27045
PRSS8	protease, serine, 8	Hs.75799	chr16p11.2	0.00512306	-2.28011
TSC22D3	TSC22 domain family, member 3	Hs.522074	chrXq22.3	0.00027325	-2.2816
PCSK9	proprotein convertase subtilisin/kexin type 9	Hs.18844	chr1p32.3	0.00863601	-2.28802
OSMR	oncostatin M receptor	Hs.120658	chr5p13.1	0.00284466	-2.28828
BLVRB	biliverdin reductase B (flavin reductase (NADPH))	Hs.515785	chr19q13.1-q13.2	0.000177403	-2.30206
HEATR5A	HEAT repeat containing 5A	Hs.370299	chr14q12	0.000997846	-2.30511
ALDOC	aldolase C, fructose-bisphosphate	Hs.155247	chr17cen-q12	0.00213344	-2.30607
C1S	complement component 1, s subcomponent	Hs.458355	chr12p13	0.00649333	-2.31276
PDZD2	PDZ domain containing 2	Hs.481819	chr5p13.3	0.00465248	-2.32103
HLA-F	major histocompatibility complex, class I, F	Hs.519972	chr6p21.3	0.00938912	-2.32703
ALDH3A1	aldehyde dehydrogenase 3 family, member A1	Hs.531682	chr17p11.2	0.00241337	-2.32925
SQLE	squalene epoxidase	Hs.71465	chr8q24.1	0.000199076	-2.33221
IFITM1	interferon induced transmembrane protein 1 (9-27)	Hs.458414	chr11p15.5	0.00123292	-2.36221
SEPP1	selenoprotein P, plasma, 1	Hs.723860	chr5q31	0.00316035	-2.37508
SYT17	synaptotagmin XVII	Hs.258326	chr16p12.3	0.00411305	-2.37603
HPGD	hydroxyprostaglandin dehydrogenase 15-(NAD)	Hs.596913	chr4q34-q35	0.00839486	-2.38411
BCAN	brevican	Hs.663621	chr1q31	0.00472237	-2.39099
KRT15	keratin 15	Hs.654570	chr17q21.2	0.00627099	-2.39665
IRF7	interferon regulatory factor 7	Hs.166120	chr11p15.5	0.0025164	-2.39743
GBP1	guanylate binding protein 1, interferon-inducible, 67kDa	Hs.62661	chr1p22.2	0.0018724	-2.40833
GSN	gelsolin	Hs.522373	chr9q33	0.000769937	-2.42458
CTH	cystathionase (cystathionine gamma-lyase)	Hs.19904	chr1p31.1	0.00194893	-2.4246
KLK6	kallikrein-related peptidase 6	Hs.79361	chr19q13.3	0.00333334	-2.43013
SLC12A3	solute carrier family 12 (sodium/chloride transporters), member 3	Hs.669115	chr16q13	0.00143764	-2.43141
ALDH6A1	Aldehyde dehydrogenase 6 family, member A1	Hs.293970	chr14q24.3	0.0092435	-2.43319
TJP3	tight junction protein 3 (zona occludens 3)	Hs.25527	chr19p13.3	0.00156124	-2.43995
SCNN1A	sodium channel, nonvoltage-gated 1 alpha	Hs.591047	chr12p13	0.00511066	-2.44281
FAR2	Fatty acyl CoA reductase 2	Hs.724583	chr12p11.22	0.00623705	-2.44416
FBXO32	F-box protein 32	Hs.403933	chr8q24.13	0.00627202	-2.46248
CDKN2B	cyclin-dependent kinase inhibitor 2B (p15, inhibits CDK4)	Hs.72901	chr9p21	0.00381243	-2.46385
SDPR	serum deprivation response	Hs.26530	chr2q32-q33	0.00692727	-2.47319
SQLE	squalene epoxidase	Hs.71465	chr8q24.1	0.00531518	-2.47736
TMTC1	transmembrane and tetratricopeptide repeat containing 1	Hs.401954	chr12p11.22	0.00196293	-2.48391
C1S	complement component 1, s subcomponent	Hs.458355	chr12p13	0.00353058	-2.50838
TFEC	transcription factor EC	Hs.125962	chr7q31.2	0.00755584	-2.51559
LIMCH1	LIM and calponin homology domains 1	Hs.335163	chr4p13	0.00341696	-2.52053
IDI1	isopentenyl-diphosphate delta isomerase 1	Hs.283652	chr10p15.3	0.000119606	-2.52117
CYP1B1	cytochrome P450, family 1, subfamily B, polypeptide 1	Hs.154654	chr2p21	0.00934455	-2.53398
KLK8	kallikrein-related peptidase 8	Hs.104570	chr19q13.3-q13.4	0.00090699	-2.53816
PDE5A	phosphodiesterase 5A, cGMP-specific	Hs.647971	chr4q25-q27	0.00154615	-2.5431
HCP5	HLA complex P5	---	chr6p21.3	0.000108418	-2.55509
TXNIP	thioredoxin interacting protein	Hs.724431	chr1q21.1	0.00417346	-2.61923
L1CAM	L1 cell adhesion molecule	Hs.522818	chrXq28	0.00547512	-2.64048
TGM2	transglutaminase 2 (C polypeptide, protein-glutamine-gamma-glutamyltransferase)	Hs.517033	chr20q12	0.00109412	-2.64724
EPB41L4A	erythrocyte membrane protein band 4.1 like 4A	Hs.584954	chr5q22.1-q22.2	0.00710499	-2.65785
CYP1B1	cytochrome P450, family 1, subfamily B, polypeptide 1	Hs.154654	chr2p21	0.00371873	-2.66234
TXNIP	thioredoxin interacting protein	Hs.724431	chr1q21.1	0.00142941	-2.67309
TXNIP	thioredoxin interacting protein	Hs.724431	chr1q21.1	0.00193193	-2.67337
IDI1	isopentenyl-diphosphate delta isomerase 1	Hs.283652	chr10p15.3	0.000657367	-2.69683
LOXL4	lysyl oxidase-like 4	Hs.306814	chr10q24	0.00311241	-2.7383
NEDD9	neural precursor cell expressed, developmentally down-regulated 9	Hs.37982	chr6p25-p24	0.00199882	-2.73896
IL7	interleukin 7	Hs.591873	chr8q12-q13	0.00687606	-2.78304
GPR37	G protein-coupled receptor 37 (endothelin receptor type B-like)	Hs.723816	chr7q31	0.00185046	-2.81345
MTHFR	methylenetetrahydrofolate reductase (NAD(P)H)	Hs.214142	chr1p36.3	7.37967e-05	-2.82925
KLK10	kallikrein-related peptidase 10	Hs.275464	chr19q13.3-q13.4	0.00121354	-2.83911
C10orf75	Chromosome 10 open reading frame 75	Hs.654734	chr10q24.31	0.0025038	-2.8677
ALPPL2	alkaline phosphatase, placental-like 2	Hs.333509	chr2q37	0.000821881	-2.92948
SERPINB3	serpin peptidase inhibitor, clade B (ovalbumin), member 3	Hs.227948	chr18q21.3	0.00232241	-2.93668
LIMCH1	LIM and calponin homology domains 1	Hs.335163	chr4p13	0.00490921	-2.94377
NFE2	nuclear factor (erythroid-derived 2), 45kDa	Hs.75643	chr12q13	0.0032587	-2.94895
TMPRSS3	transmembrane protease, serine 3	Hs.208600	chr21q22.3	0.0088073	-2.95822
C3	complement component 3	Hs.529053	chr19p13.3-p13.2	0.00461472	-2.97397
INSIG1	insulin induced gene 1	Hs.520819	chr7q36	0.000409915	-2.99958
KLK5	kallikrein-related peptidase 5	Hs.50915	chr19q13.3-q13.4	0.00247235	-3.0301
IRF9	interferon regulatory factor 9	Hs.1706	chr14q11.2	0.00861374	-3.03146
CYP1B1	cytochrome P450, family 1, subfamily B, polypeptide 1	Hs.154654	chr2p21	0.00209657	-3.03177
GDF15 /// LOC100292463	growth differentiation factor 15 /// similar to growth differentiation factor 15	Hs.616962	chr19p13.11	0.00250511	-3.05692
C2 /// CFB	complement component 2 /// complement factor B	Hs.69771	chr6p21.3	0.00256961	-3.10659
OAS1	2',5'-oligoadenylate synthetase 1, 40/46kDa	Hs.524760	chr12q24.1	0.00329625	-3.11634
INSIG1	insulin induced gene 1	Hs.520819	chr7q36	7.06451e-06	-3.16985
HMGCS1	3-hydroxy-3-methylglutaryl-CoA synthase 1 (soluble)	Hs.397729	chr5p14-p13	0.00610218	-3.19928
SC4MOL	sterol-C4-methyl oxidase-like	Hs.105269	chr4q32-q34	0.000212526	-3.25782
INSIG1	insulin induced gene 1	Hs.520819	chr7q36	0.0065461	-3.30411
AKR1C1	aldo-keto reductase family 1, member C1 (dihydrodiol dehydrogenase 1; 20-alpha (3-alpha	Hs.460260	chr10p15-p14	0.00235741	-3.41815
IFI27	interferon, alpha-inducible protein 27	Hs.532634	chr14q32	0.00453443	-3.49376
SLC7A7	solute carrier family 7 (cationic amino acid transporter, y+ system), member 7	Hs.513147	chr14q11.2	0.00503598	-3.54188
AKR1C2	aldo-keto reductase family 1, member C2 (dihydrodiol dehydrogenase 2; bile acid binding	Hs.567256	chr10p15-p14	0.00808216	-3.58182
FRMD3	FERM domain containing 3	Hs.709357	chr9q21.32	0.00649386	-3.61109
OAS1	2',5'-oligoadenylate synthetase 1, 40/46kDa	Hs.524760	chr12q24.1	0.00698895	-3.64949
FOLR1	folate receptor 1 (adult)	Hs.73769	chr11q13.3-q14.1	0.00137613	-3.6704
TRIM31	tripartite motif-containing 31	Hs.493275	chr6p21.3	0.00386069	-3.68817
KRT13	keratin 13	Hs.654550	chr17q12-q21.2	0.00406551	-3.73423
KLHL24	kelch-like 24 (Drosophila)	Hs.407709	chr3q27.1	0.00289618	-3.745
C15orf48	chromosome 15 open reading frame 48	Hs.112242	chr15q21.1	0.00139977	-3.76114
PLAC2	placenta-specific 2 (non-protein coding)	Hs.515575	chr19p13.3	0.00379169	-3.76291
CLDN4	claudin 4	Hs.699253	chr7q11.23	0.00140348	-3.78302
MB	myoglobin	Hs.517586	chr22q13.1	0.00392909	-3.95004
AKR1B10	aldo-keto reductase family 1, member B10 (aldose reductase)	Hs.116724	chr7q33	0.00337166	-4.0014
AKR1C1	aldo-keto reductase family 1, member C1 (dihydrodiol dehydrogenase 1; 20-alpha (3-alpha	Hs.460260	chr10p15-p14	0.00135907	-4.25555
AKR1C2	aldo-keto reductase family 1, member C2 (dihydrodiol dehydrogenase 2; bile acid binding	Hs.567256	chr10p15-p14	0.000449382	-4.27896
ACSS2	acyl-CoA synthetase short-chain family member 2	Hs.517034	chr20q11.22	0.000469894	-4.35156
AGR2	anterior gradient homolog 2 (Xenopus laevis)	Hs.530009	chr7p21.3	0.00127047	-4.40525
H19	H19, imprinted maternally expressed transcript (non-protein coding)	Hs.533566	chr11p15.5	0.0073897	-4.4728
PSCA	prostate stem cell antigen	Hs.652235	chr8q24.2	0.000957588	-4.54656
H19	H19, imprinted maternally expressed transcript (non-protein coding)	Hs.533566	chr11p15.5	0.00024812	-4.61719
TRIM22	tripartite motif-containing 22	Hs.501778	chr11p15	0.00404554	-4.65533
POF1B	premature ovarian failure, 1B	Hs.267038	chrXq21.1-q21.2	0.00517352	-4.90345
CCL5	chemokine (C-C motif) ligand 5	Hs.514821	chr17q11.2-q12	0.00610507	-5.50823
CCL5	chemokine (C-C motif) ligand 5	Hs.514821	chr17q11.2-q12	0.000505478	-6.0472
NPNT	nephronectin	Hs.518921	chr4q24	0.00154877	-6.35896
AKR1C3	aldo-keto reductase family 1, member C3 (3-alpha hydroxysteroid dehydrogenase, type II)	Hs.78183	chr10p15-p14	0.00385107	-6.57542
TRIM31	tripartite motif-containing 31	Hs.493275	chr6p21.3	0.0045169	-8.11223
CCL5	chemokine (C-C motif) ligand 5	Hs.514821	chr17q11.2-q12	0.000786044	-9.1418
